# Supplementary material for: Maternal MicroRNA Profile Changes When LH Is Added to the Ovarian Stimulation Protocol: A Pilot Study
Source: Epigenomes. 2023 Oct 6;7(4):25. doi: 10.3390/epigenomes7040025 (PMC10594432; doi:10.3390/epigenomes7040025)
Supplement: Supplementary file 1 [file epigenomes-07-00025-s001.zip]

Archive with 1 entries (1 files):
- epigenomes-2556580-supplementary.pdf
